# Supplementary material for: Oleic Acid Increases Lipid Accumulation in Duck Hepatocytes by Promoting Apolipoprotein A1 Expression
Source: Animals (Basel). 2025 Dec 15;15(24):3603. doi: 10.3390/ani15243603 (PMC12729497; doi:10.3390/ani15243603)
Supplement: Supplementary file 1 [file animals-15-03603-s001.zip]

Archive with 3 entries (3 files):
- Figure S1. Original images of Western blot.tif
- Table S1.The primers of genes.xlsx
- Table S2. DEGs of between group A and B.xlsx
