# Supplementary material for: Oleic Acid Increases Lipid Accumulation in Duck Hepatocytes by Promoting Apolipoprotein A1 Expression
Source: Animals (Basel). 2025 Dec 15;15(24):3603. doi: 10.3390/ani15243603 (PMC12729497; doi:10.3390/ani15243603)
Supplement: Supplementary file 1 [file animals-15-03603-s001.zip › Table S1.The primers of genes.xlsx]

## Sheet: Sheet1
					Table S1 The primers of genes
		Gene	Accession number		Sequnce	Product(bp)	Tm(℃)
		APOA1	XM_027444321.2	F	CCCACTGCAAGAACGTTGAA	186	60
				R	ATCAGAATTGAGCTGAGCCTTGG
		GAPDH	XM_038180584.1	F	AGTCGGAGTCAACGGATT	156	60
				R	GTATTCAGCACCAGCATCT
		COL8A1	XM_038182379.1	F	ACATGCAGTACGGCAAGGAG	162	60
				R	CTGCGCACAGGCATTTCTTTT
		DUSP7	XM_027467639.2	F	AGCACGACGGAGAGTTCAAG	174	60
				R	TTGGAACGGGCCTCATCAAT
		COL9A1	XM_038176103.1	F	CAGGATCCCAACCAGTGCAA	125	60
				R	GTGGGTCCACTCATCCGAAA
		IL8	NM_001310420.1	F	CCCACTGCAAGAACGTTGAA	183	60
				R	ATCAGAATTGAGCTGAGCCTTGG
		FNDC1	XM_038176666.1	F	TCTGCATCTACAACAGCGCA	150	60
				R	GCCTGCCATTGTAACCTTGC
		ASPN	XM_005025625.4	F	ACCTCGCAACATTCCACCAG	143	60
				R	TCAAAGCCAGTGCGTAAAGTG
		CHRDL1	XM_027465394.2	F	AAAAGGGATTCTGCGCCACT	185	60
				R	TTTTCCACTGGCTAGGGGTT
		SAA2	NM_001310804.1	F	GCCTTTCTGGAGTGCTCCGT	105	60
				R	TCCAGCTGCATCCAAGACAAA
		ACACA	XM_038179527.1	F	GACGGACTTGGAATAGAGAA	101	60
				R	CTGGTTGTTGGAGGTGTAA
		FASN	XM_038187253.1	F	CTTCAGCACTTCTACACAAC	250	60
				R	CGAACCACCAAGGCATAA
		CPT1	XM_027462471.2	F	GATTGACCTGCGGATGAG	285	60
				R	ACTGACGATGTTCTGTGTT
		APOB	XM_027446775.2	F	CTCCATTCTTCACTCTGTCTA	150	60
				R	TCCTGCTTCTACCTCTGTT
		ACOX1	XM_027450019.2	F	AATGGCTACTTGAAGATGGA	102	60
				R	GCTTGTCACTCACTGGTT
		LPL	XM_038187644.1	F	TTGACTGGATGGAGGAGAA	272	60
				R	CGATGAAGAGGTGGATGG
		ACSL	XM_027455369.2	F	TGGTGCCGCTCTATGATA	181	60
				R	TGATAACGATGGTGCTGAG
		LPIN2	XM_027451995.3	F	GCGTTGGCTGCTCCAATGATTC	120	60
				R	CCAGAACCACCACCTTCCAGAC
		FABP6	XM_013093975.5	F	TGGCATTCACGGGCAAATACGA	184	60
				R	TTAGTTGTGGTGCGACCTCCTG
		FADS2	XM_072039144.1	F	ACTCTCCTCCTTGCGTTCATCC	182	60
				R	TGGTGTTGGAAGTGACGATGGT
		CX3CL1	XM_035337027.1	F	ACTTCCACACGCTGCCACTTC	183	60
				R	TTGCTGGTCACCTCTGTCATGG
		PPARA	XM_027456216.3	F	TGTGGAGATCGTCCTGGTCTTG	156	60
				R	AAGTTGTCGGAGGTCAGCCATT
		PPARD	XM_027444933.3	F	CACCGAGTTCGCCAAGAGCAT	133	60
				R	CAGCAGCCCGTCCTTGTTCAT
		PPARG	XM_027467224.3	F	TGCCTTGCTGTTGGAATGTCAC	103	60
				R	GCTGGTCGATGTCGCTGGAA
		GAPDH	XM_038180584.1	F	AGTGAAGGCTGCTGCTGATGG	96	60
				R	GAGGAATGGCTGTCACCGTTGA
