# Supplementary material for: Oleic Acid Increases Lipid Accumulation in Duck Hepatocytes by Promoting Apolipoprotein A1 Expression
Source: Animals (Basel). 2025 Dec 15;15(24):3603. doi: 10.3390/ani15243603 (PMC12729497; doi:10.3390/ani15243603)
Supplement: Supplementary file 1 [file animals-15-03603-s001.zip › Table S2. DEGs of between group A and B.xlsx]

## Sheet: Sheet1
	Table S2. Differentially expressed genes between Group A and B
gene_id	BaseMean_control_B	BaseMean_case_A	log2FoldChange	p-value	Regulation
A2M	0	16.2907	6.42018	2.4089e-06	Up
AADAC	36.5706	791.678	4.43427	3.22505e-133	Up
AATF	146.351	370.884	1.34126	8.8112e-18	Up
ABCC9	4.84352	27.8334	2.5258	1.88686e-05	Up
ABCG1	99.9877	29.9016	-1.73359	3.08465e-09	Down
ABI3BP	53.2215	114.949	1.11269	1.05223e-05	Up
ABLIM3	8.66853	22.0997	1.35514	0.0170902	Up
ABTB2	389.081	152.873	-1.3466	9.42862e-18	Down
ACCS	2115.11	1043.38	-1.01971	3.44834e-40	Down
ACKR4	130.609	403.564	1.62826	1.54987e-23	Up
ACOD1	1.38307	16.5519	3.57685	0.000218924	Up
ACTC1	78.4803	170.667	1.1212	8.85413e-09	Up
ADA2	45.3805	21.3591	-1.08685	0.00633091	Down
ADAM12	119.908	377.484	1.65545	4.04878e-26	Up
ADAMTS13	627.589	21.2217	-4.87936	2.49161e-109	Down
ADAMTS3	28.2919	234.455	3.0496	5.18496e-38	Up
ADAMTS8	138.952	60.7794	-1.19529	3.42662e-08	Down
ADAMTS9	2.43639	108.429	5.48627	8.05054e-19	Up
ADAMTSL1	10.393	82.1739	2.98724	2.57535e-14	Up
ADAMTSL2	13697.1	1344.27	-3.34907	0	Down
ADAMTSL5	26.9661	4.19087	-2.69629	1.33018e-05	Down
ADARB1	2754.55	1214.18	-1.18138	1.82168e-49	Down
ADCY2	176.178	31.0276	-2.50859	1.2955e-24	Down
ADCYAP1R1	0.695622	8.61372	3.63693	0.00566376	Up
ADGRD1	224.291	814.847	1.86129	3.04026e-50	Up
ADGRG2	904.512	324.603	-1.47666	3.52678e-27	Down
ADGRG6	128.953	60.5408	-1.09379	9.14665e-07	Down
ADORA2A	170.96	52.8766	-1.68989	2.0355e-11	Down
ADORA2B	119.846	2278.28	4.24829	9.3123e-288	Up
ADRA1D	3.45702	61.9905	4.16532	8.6032e-14	Up
ADRA2A	1472.01	386.004	-1.93174	4.89276e-99	Down
ADRA2B	37.2791	18.2566	-1.03336	0.0120428	Down
ADRA2C	52.1333	365.749	2.80899	5.06425e-48	Up
ADRB1	65.0292	520.013	3.0003	2.2004e-73	Up
AFAP1L1	20.7218	183.588	3.1473	3.66749e-31	Up
AFAP1L2	61.9309	196.392	1.66504	1.92801e-16	Up
AFDN	2748.56	1028.92	-1.41688	1.10882e-53	Down
AHCY	14601	32881.3	1.17117	4.32241e-77	Up
AK5	11.0219	49.6199	2.17003	1.04542e-06	Up
AKAP12	64.2278	268.286	2.06264	1.29758e-20	Up
AKAP9	361.975	123.853	-1.5451	1.12584e-15	Down
ALDH1A2	278.203	676.705	1.28224	2.01549e-29	Up
ALDOB	855.441	424.583	-1.01195	1.43552e-15	Down
ALK	78.083	183.285	1.23298	5.36293e-09	Up
ALX4	348.395	70.5351	-2.30014	3.6355e-33	Down
AMIGO3	74.0182	158.353	1.09632	1.17157e-07	Up
ANGPT1	128.62	41.0208	-1.64302	6.26129e-10	Down
ANGPTL1	73.9984	33.0866	-1.15675	0.00127316	Down
ANGPTL4	2905.44	9057.55	1.6403	3.11962e-119	Up
ANGPTL5	23.5267	1.94363	-3.61477	3.74311e-06	Down
ANKEF1	7.60148	41.9072	2.45956	1.10176e-06	Up
ANKRD1	86.889	19.6544	-2.15084	4.74063e-09	Down
ANKRD12	173.559	81.3277	-1.09007	9.18412e-06	Down
ANKRD29	544.795	1149.2	1.07677	8.01849e-27	Up
ANKRD33B	139.156	507.093	1.8661	1.88843e-34	Up
ANLN	943.592	420.388	-1.16474	1.28296e-19	Down
ANO1	4.79527	25.76	2.41962	0.000656229	Up
ANO4	4.14103	13.757	1.72963	0.0191907	Up
ANO6	133.701	276.748	1.04983	1.11392e-10	Up
ANPEP	147.251	42.2035	-1.80973	2.14951e-13	Down
ANXA13	12.4136	2.31227	-2.45135	0.0106628	Down
ANXA8L1	376.294	66.3341	-2.51105	7.96565e-41	Down
AOAH	125.048	1062.17	3.08554	1.25196e-116	Up
APC2	1613.82	789.476	-1.03062	1.26184e-24	Down
APOA1	5512.73	24924.4	2.1767	7.8684e-157	Up
AQP3	562.485	1257.95	1.16149	2.07508e-37	Up
AQP9	45.9751	156.415	1.76722	1.99383e-14	Up
ARAP2	301.376	144.977	-1.05299	1.15055e-06	Down
AREG	204.079	95.273	-1.10036	3.24357e-08	Down
ARHGAP8	29.3587	68.1293	1.21691	0.000334706	Up
ARHGEF28	897.318	240.08	-1.90169	4.99496e-68	Down
ARMC2	11.7562	38.6136	1.71545	7.39494e-05	Up
ASDURF	11.3843	33.0169	1.53068	0.00233511	Up
ASPM	33.5134	12.3768	-1.43475	0.00153807	Down
ASPN	6986.72	2403.55	-1.53957	5.8384e-131	Down
ASTN1	98.0512	18.0889	-2.44929	7.08262e-14	Down
ATP1B1	88.137	22.0511	-2.00093	2.59608e-10	Down
ATP2A3	511.133	194.148	-1.39435	8.57146e-27	Down
ATP6AP2	11734.4	5119.28	-1.19691	1.39687e-76	Down
AUTS2	1080.24	475.68	-1.18359	6.32252e-37	Down
B3GAT1	13.1351	3.85511	-1.7744	0.0219737	Down
B3GAT2	52.915	181.052	1.77553	2.355e-17	Up
B3GNT9	111.623	27.3518	-2.02759	4.91357e-14	Down
B4GALNT3	125.882	59.2715	-1.08013	6.86087e-05	Down
BAIAP2L1	285.068	142.152	-1.00297	3.82802e-11	Down
BATF3	443.285	890.139	1.00543	5.45244e-23	Up
BCAS1	46.5716	10.3622	-2.15855	3.36112e-06	Down
BCAS4	135.54	66.0356	-1.03796	9.7256e-07	Down
BCL11A	119.728	57.2892	-1.06026	8.85789e-05	Down
BDKRB1	351.273	111.274	-1.65702	6.20911e-27	Down
BDKRB2	1063.51	2238.94	1.074	1.10825e-44	Up
BHLHE41	135.825	794.97	2.54893	1.25881e-78	Up
BMP4	1217.22	601.736	-1.01743	6.062e-23	Down
BMP6	193.84	45.2343	-2.09432	7.93057e-22	Down
BMP8A	90.7798	38.4287	-1.23227	0.000164475	Down
BMPER	191.669	387.344	1.01424	1.84231e-12	Up
BRINP2	6.54553	0.633506	-3.36431	0.0170151	Down
BRINP3	45.2584	133.45	1.56064	4.98868e-11	Up
BUB1B	220.666	89.4625	-1.3006	2.18373e-11	Down
C11H15orf39	162.077	475.705	1.55364	6.05842e-29	Up
C12H15orf48	5.21888	26.1715	2.32796	0.00069507	Up
C16H22orf15	32.4894	66.9508	1.04292	0.000680533	Up
C1H11orf87	13.8711	31.6943	1.19576	0.0106021	Up
C1QTNF12	284.184	123.841	-1.19525	4.36429e-13	Down
C1QTNF4	28.4106	8.43069	-1.76229	0.00258637	Down
C1QTNF8	193.872	91.9893	-1.07682	1.73289e-08	Down
C1S	89.323	440.983	2.30504	2.57402e-43	Up
C5H11orf96	6873.01	2537.78	-1.43784	5.48387e-59	Down
C6H10orf71	205.209	28.2228	-2.84943	7.46938e-30	Down
C9	14.8426	4.34759	-1.75509	0.0181936	Down
C9H2orf72	54.851	23.3247	-1.23578	0.00099253	Down
CA8	0.341352	7.07599	4.24919	0.00537232	Up
CABP7	33.5409	15.7942	-1.09238	0.0191897	Down
CACNA1E	125.012	41.5319	-1.5871	5.34551e-10	Down
CADM1	62.0152	24.9194	-1.31686	0.00194387	Down
CALCRL	15.5214	34.5528	1.15207	0.0101563	Up
CAMK1D	444.596	1551.21	1.80312	1.70198e-55	Up
CAMK1G	6.89637	41.5425	2.59172	6.56073e-07	Up
CAMKK1	457.723	178.74	-1.35598	1.89312e-16	Down
CAMKMT	41.4209	93.0798	1.16822	2.19334e-05	Up
CAPN5	378.88	1709.4	2.17402	4.88812e-84	Up
CASKIN1	171.244	59.0728	-1.53112	1.35921e-11	Down
CAV1	4924.45	9976.31	1.0185	8.27169e-60	Up
CBFA2T3	17.283	3.52448	-2.29827	0.00140639	Down
CCDC102B	1.73128	11.851	2.78221	0.00500425	Up
CCDC13	35.614	72.5048	1.02376	0.0008694	Up
CCDC14	97.8045	15.5662	-2.64927	4.61917e-15	Down
CCDC3	4.12812	115.601	4.80363	5.76796e-22	Up
CCDC57	61.9396	27.2543	-1.18749	0.000348163	Down
CCDC83	13.4893	3.55151	-1.93422	0.0143917	Down
CCDC85C	46.9622	231.795	2.30345	1.05712e-27	Up
CCDC92B	58.7596	267.522	2.18629	2.74096e-30	Up
CCDC96	10.6955	26.1557	1.28863	0.0124018	Up
CCL22	0.349527	49.2601	7.04772	2.01401e-08	Up
CCL26	3.81341	52.6143	3.78947	1.09566e-11	Up
CCN1	27473.8	10991.7	-1.32173	4.45851e-94	Down
CCND3	2147.12	4404.43	1.03653	2.40113e-43	Up
CD109	2518.76	769.261	-1.71027	4.7301e-75	Down
CD28	32.8706	3.58367	-3.21456	4.68672e-06	Down
CD34	109.6	331.925	1.59968	5.53103e-24	Up
CD5	30.0598	12.4959	-1.27004	0.0057568	Down
CD74	9.39605	28.7004	1.61201	0.0119689	Up
CD9	96.8456	216.833	1.1622	2.64867e-09	Up
CDC123	87.8618	252.979	1.52554	3.75049e-17	Up
CDC20	721.859	352.122	-1.03711	5.79789e-19	Down
CDCA7	10.3882	40.688	1.96943	1.88184e-05	Up
CDCP1	54.614	210.996	1.9514	2.53131e-20	Up
CDH17	409.496	134.257	-1.60784	4.11319e-27	Down
CDH3	75.6934	23.4215	-1.68808	2.09762e-07	Down
CDH4	9.70046	103.694	3.42123	2.46465e-17	Up
CDKN1C	307.149	1173.12	1.93325	8.97612e-65	Up
CEBPA	140.027	371.604	1.40866	3.8748e-21	Up
CELF2	146.241	460.874	1.65666	1.76151e-27	Up
CEND1	26.2881	69.1633	1.39749	1.37971e-05	Up
CERS3	227.591	92.169	-1.30301	2.43909e-12	Down
CERS6	131.998	307.921	1.22294	2.232e-14	Up
CFAP299	7.92174	1.24509	-2.65011	0.0201774	Down
CFAP99	39.1006	15.4358	-1.34621	0.00125632	Down
CFTR	2.77431	22.4358	3.01729	3.61521e-05	Up
CGAS	100.576	34.9528	-1.51767	4.47058e-08	Down
CH25H	55.0069	369.931	2.75018	1.0046e-49	Up
CHAC1	1377.33	176.569	-2.96374	4.28513e-164	Down
CHDH	6.55502	29.1318	2.15232	0.000131988	Up
CHIC1	42.2165	98.857	1.22792	1.16943e-05	Up
CHRDL1	6077.64	1137.71	-2.41699	2.35879e-227	Down
CHRM3	17.6394	72.2066	2.03564	4.83574e-09	Up
CHRM4	723.641	1468.64	1.0211	2.93187e-35	Up
CHST11	199.35	31.6881	-2.65711	1.30507e-29	Down
CHST15	100.826	240.14	1.2516	5.72938e-12	Up
CHST9	24.556	97.5641	1.9897	2.20781e-10	Up
CILP2	295.338	1.9166	-7.2711	1.80082e-32	Down
CIRBP	1513.7	3863.7	1.35174	9.01472e-82	Up
CITED2	28.7258	81.6128	1.50715	5.546e-07	Up
CITED4	38.3957	211.93	2.46413	1.09133e-25	Up
CKAP2	162.266	68.5904	-1.24079	5.18418e-09	Down
CLDN5	35.1445	521.149	3.88747	5.16299e-76	Up
CLIC2	822.657	2063.77	1.32661	2.80937e-59	Up
CMAS	530.038	261.244	-1.02017	1.74969e-17	Down
CMTM7	796.792	385.902	-1.0454	6.05167e-24	Down
CNTNAP2	3.8018	27.7256	2.86637	4.45235e-06	Up
COL12A1	163235	58742.4	-1.47447	1.13177e-43	Down
COL22A1	40.4367	86.0407	1.08927	5.97092e-05	Up
COL23A1	45.1827	91.4792	1.01753	0.0003839	Up
COL24A1	65.8465	19.3117	-1.76642	1.76668e-06	Down
COL26A1	45.9097	382.623	3.05896	6.67109e-53	Up
COL6A6	1.38781	11.1361	3.00838	0.00483275	Up
COL8A1	26319.3	9422.05	-1.48205	8.69544e-151	Down
COL8A2	972.686	114.972	-3.08031	4.27216e-129	Down
COL9A1	501.736	2831.14	2.49659	1.00783e-189	Up
COLEC11	8.29317	22.419	1.43314	0.0138023	Up
CORO2B	142.509	36.4051	-1.9702	1.0866e-14	Down
CP	17.6212	381.118	4.4346	8.19504e-69	Up
CPE	579.682	1585.97	1.45181	1.58515e-61	Up
CPED1	49.8378	8.80332	-2.49074	1.22094e-07	Down
CPXM2	971.704	3831.97	1.97934	8.17339e-115	Up
CRHR2	4.81899	94.1557	4.28382	8.14774e-20	Up
CSF1	1252.33	2981.49	1.25157	1.38094e-69	Up
CTNNA3	26.616	9.61474	-1.45386	0.00900937	Down
CTNND2	201.632	1204.58	2.57864	5.92725e-80	Up
CTTNBP2	659.152	1531.63	1.21659	3.00421e-41	Up
CTXND1	35.23	11.8302	-1.57703	0.000440375	Down
CX3CL1	59.1502	423.623	2.84161	2.33343e-53	Up
CXXC4	49.0214	22.7383	-1.10379	0.00290715	Down
DACH2	26.9608	97.3331	1.85354	3.98736e-10	Up
DACT1	242.962	702.868	1.53305	1.63913e-35	Up
DACT2	50.7102	17.3524	-1.55309	6.06291e-05	Down
DBH	51.1467	14.3584	-1.83388	2.256e-06	Down
DCTD	31.5258	14.5097	-1.12464	0.0213088	Down
DDC	41.1075	678.234	4.04405	9.66046e-118	Up
DDX18	153.535	311.464	1.01931	4.7656e-10	Up
DDX24	91.8771	194.943	1.08408	2.09778e-08	Up
DENND2C	321.051	669.423	1.0593	6.83553e-20	Up
DEPDC1	38.027	8.47892	-2.18116	2.15975e-05	Down
DEPTOR	77.4309	351.201	2.18183	1.79096e-39	Up
DHTKD1	37.6553	84.6056	1.1682	2.01775e-05	Up
DHX37	251.622	596.889	1.24558	5.31452e-21	Up
DIAPH3	40.7443	20.0165	-1.03266	0.0110041	Down
DIO2	1069.63	2701.91	1.33708	3.67453e-55	Up
DIRAS2	1.38993	8.40804	2.59754	0.0214747	Up
DISP3	417.419	1407.37	1.75395	2.63967e-41	Up
DKK1	7.26831	25.8638	1.83156	0.000882595	Up
DLL4	0	8.46284	5.46671	0.000316024	Up
DLX3	0.349527	7.69854	4.37154	0.00362053	Up
DLX4	4.50772	32.1653	2.83811	2.67842e-06	Up
DLX5	15.5602	3.51352	-2.14843	0.00385198	Down
DMXL1	113.58	55.5662	-1.02735	0.00238646	Down
DNAAF4	39.0753	83.4519	1.09514	5.51703e-05	Up
DNTT	12.4553	2.60418	-2.2748	0.00669442	Down
DOCK10	268.873	122.431	-1.1308	5.40878e-10	Down
DOK7	24.5526	5.72275	-2.09936	0.000409015	Down
DONSON	87.8489	208.565	1.24788	3.63478e-10	Up
DOP1A	527.403	255.057	-1.04603	3.37702e-14	Down
DPEP1	14.1784	1.95459	-2.87941	0.000922101	Down
DPH6	37.7202	90.4329	1.26243	5.96611e-06	Up
DPP6	20.4219	2.86393	-2.83233	9.47691e-05	Down
DRD1	5.18144	36.3342	2.80924	2.19675e-07	Up
DTX1	14.8426	3.08057	-2.24298	0.00454191	Down
DUSP12	76.1265	156.616	1.04042	1.03896e-06	Up
DUSP26	232.286	102.813	-1.17527	4.46602e-12	Down
DUSP7	1337.36	5512.01	2.04313	3.33472e-209	Up
ECE2	464.881	201.051	-1.20767	5.3706e-21	Down
ECT2	66.6181	20.3833	-1.70855	1.49816e-06	Down
EDN1	456.763	1154.8	1.3384	6.85449e-45	Up
EDNRB	19.3728	65.3703	1.75348	3.44966e-07	Up
EEF1A2	9.01806	64.477	2.84182	4.86819e-11	Up
EFEMP1	166.813	473.927	1.50575	7.56783e-29	Up
EGFR	1543.77	3135.67	1.02247	1.93382e-14	Up
EGR4	10.0147	25.5164	1.34841	0.00907672	Up
EIF5	2854.61	6084.96	1.09186	4.83489e-58	Up
ELAVL2	12.4497	42.8629	1.78284	2.92599e-05	Up
ELAVL4	31.8291	10.5142	-1.5977	0.00106058	Down
ELN	1675.39	828.975	-1.01559	2.01374e-32	Down
EMP1	229.894	476.897	1.05235	4.88443e-16	Up
EMX2	11.0258	30.0043	1.4418	0.00396731	Up
ENPP6	183.495	68.346	-1.42353	7.88535e-12	Down
EPB41L4A	42.057	94.9397	1.1764	0.000243302	Up
EPHX4	112.633	233.861	1.05424	9.42723e-10	Up
EPM2A	119.641	39.6789	-1.58974	4.69769e-10	Down
ERBB4	54.4777	14.6664	-1.89414	6.08387e-06	Down
ESX1	122.259	19.7235	-2.63088	8.48042e-19	Down
ETNPPL	22.1669	59.7377	1.43398	5.75149e-05	Up
ETV4	2185.51	6063.9	1.47229	2.24164e-103	Up
EVPL	30.4278	13.7676	-1.13367	0.0147982	Down
EXOC3L4	0.346096	5.78267	3.95808	0.0129751	Up
EXT2	26628.8	9715.78	-1.45449	2.12183e-88	Down
F3	456.917	145.166	-1.65613	5.91428e-29	Down
F5	27.2584	10.2106	-1.41805	0.00475007	Down
F8	65.7598	14.5414	-2.17089	1.53945e-08	Down
FABP6	30.1105	6.8272	-2.15514	0.000100636	Down
FADS2	1951.52	861.542	-1.179	5.43777e-22	Down
FAH	38.6585	99.2629	1.35911	6.9857e-07	Up
FAM131B	3.83107	32.3911	3.08513	6.36548e-06	Up
FAM161A	35.2041	72.8463	1.04881	0.000372579	Up
FAM174B	1481.61	3252.74	1.13469	1.01817e-54	Up
FAM180A	25.2127	8.42957	-1.5692	0.00711806	Down
FAM43A	3128.59	1365.52	-1.19677	9.69676e-47	Down
FAM84A	187.173	447.917	1.25796	9.31227e-19	Up
FAM84B	1489.8	428.787	-1.79675	3.35437e-79	Down
FAM89A	2573.56	1229.77	-1.06558	1.03754e-44	Down
FASTKD3	38.3026	80.7586	1.076	0.000654334	Up
FAT3	1167.59	329.674	-1.82358	5.42636e-11	Down
FBLN2	11965.1	5942.79	-1.00951	2.20288e-42	Down
FBLN5	339.318	5.12724	-6.05575	3.14686e-53	Down
FBN3	8.29922	80.3694	3.27857	1.49066e-14	Up
FBXO2	82.6495	201.6	1.28597	1.2785e-10	Up
FBXO32	620.448	218.235	-1.50497	1.14427e-22	Down
FBXO47	18.3031	4.7966	-1.93476	0.0033225	Down
FGF22	56.7571	17.0696	-1.728	1.07902e-05	Down
FGF7	8.68014	26.7341	1.62304	0.00603945	Up
FGF9	13.822	2.91289	-2.25957	0.00385619	Down
FGFBP1	96.7217	36.431	-1.40536	2.59397e-07	Down
FHAD1	10.0142	39.0246	1.96043	1.79153e-05	Up
FIBCD1	58.8084	21.3372	-1.46207	1.76767e-05	Down
FIBIN	13.8083	44.6929	1.69526	4.27345e-05	Up
FKBP9	12084.8	5960.76	-1.01978	3.65087e-55	Down
FLVCR2	121.325	247.211	1.02816	6.00392e-08	Up
FNDC1	8178.48	1407.38	-2.53825	6.25526e-160	Down
FNDC5	204.415	60.9365	-1.75005	1.44305e-17	Down
FOXC2	144.903	52.4842	-1.46413	3.98734e-09	Down
FOXF1	20.4068	4.43966	-2.19671	0.00080464	Down
FOXO6	528.428	47.8557	-3.46626	3.05953e-92	Down
FRAS1	14.7965	37.3111	1.334	0.0150177	Up
FREM2	56.7676	21.1092	-1.42017	0.000103749	Down
FRMD1	154.834	54.1231	-1.51236	1.36236e-11	Down
FRMD4B	13.4651	101.368	2.90982	3.09277e-16	Up
FRMD5	144.889	44.6162	-1.69477	1.46365e-12	Down
FRMD7	49.1367	12.5985	-1.95535	4.28364e-06	Down
FRY	13.7846	95.0588	2.78594	7.0581e-14	Up
FSTL5	254.805	46.1134	-2.47418	1.21563e-28	Down
FZD5	21.3753	45.5383	1.0898	0.00399805	Up
GAB2	1012.98	232.104	-2.12224	3.51235e-66	Down
GAD2	33.8862	232.453	2.77837	4.73451e-36	Up
GADD45B	5228.03	2244.8	-1.21995	1.30767e-54	Down
GALNT15	1204.28	574.155	-1.06755	1.06876e-29	Down
GAN	118.001	56.5041	-1.0573	0.000321818	Down
GAS6	2961.42	1124.17	-1.39747	6.27412e-80	Down
GASK1A	16.9506	4.48277	-1.92225	0.00410775	Down
GCGR	38.7539	6.87104	-2.51447	6.5417e-06	Down
GCHFR	14.878	58.3422	1.97202	1.42292e-07	Up
GCLC	2467.95	10067.5	2.02826	7.8696e-238	Up
GDAP1	5.52754	18.5003	1.74208	0.00579439	Up
GDF7	16.9575	62.3069	1.87753	2.54324e-07	Up
GDPD5	128.258	39.1429	-1.70608	1.00517e-11	Down
GFPT2	106.312	466.307	2.13199	1.18403e-33	Up
GFRA1	22.4188	172.027	2.93957	1.27397e-22	Up
GFRA4	27.5597	543.755	4.29978	2.6658e-83	Up
GGT5	37.7175	518.727	3.78325	3.28381e-89	Up
GIPC2	648.376	198.619	-1.70542	7.8036e-43	Down
GK	66.3737	171.815	1.37025	8.86224e-10	Up
GLUL	1418.82	4276.05	1.59159	1.7977e-98	Up
GMNN	25.8698	54.2061	1.06574	0.00212925	Up
GOLGA4	311.048	148.425	-1.06722	5.22773e-12	Down
GPC3	4062.59	1885.65	-1.10756	5.38679e-61	Down
GPER1	138.914	60.3231	-1.20436	1.45902e-07	Down
GPM6B	17.638	83.9499	2.25085	1.01386e-11	Up
GPR132	27.3346	10.2216	-1.42028	0.00417074	Down
GPR160	242.397	80.2029	-1.59706	8.57323e-17	Down
GPR21	36.9776	78.9523	1.09457	0.000124952	Up
GPR39	16.2584	4.33078	-1.88876	0.011444	Down
GPR68	89.5554	30.0057	-1.57867	6.23038e-08	Down
GPR85	57.6942	137.876	1.25679	1.03345e-07	Up
GREB1	871.876	418.161	-1.05928	1.90366e-26	Down
GRIN3B	625.485	103.86	-2.59449	8.69773e-72	Down
GRK7	77.1281	32.9493	-1.21902	0.000127145	Down
GRM3	0	4.36366	4.52106	0.00988009	Up
GRM7	2.74848	17.0206	2.62828	0.00151353	Up
GRP	537.394	1247.83	1.21528	2.65182e-36	Up
GSDME	43.2047	135.812	1.65294	1.6254e-12	Up
GSR	656.512	1537.89	1.22801	9.88981e-45	Up
GTSE1	224.628	96.4852	-1.22004	7.91051e-10	Down
GUF1	26.304	61.8491	1.23417	0.000267247	Up
HACD4	63.1217	130.578	1.0478	2.14338e-05	Up
HAPLN1	861.831	370.312	-1.21843	5.08766e-31	Down
HAPLN4	34.2412	1.61884	-4.42166	1.23007e-08	Down
HAUS3	104.7	28.5053	-1.88082	6.70365e-12	Down
HCK	6.92907	0	-5.298	0.000673376	Down
HEATR1	107.182	296.067	1.46698	6.30337e-16	Up
HEBP2	3.46388	14.2707	2.04577	0.00901691	Up
HES1	63.5842	135.684	1.0935	1.43439e-06	Up
HGFAC	32.1153	3.88727	-3.06187	7.3719e-07	Down
HIC1	2176.69	703.7	-1.62989	2.84031e-59	Down
HJURP	20.7872	7.65542	-1.44097	0.0119765	Down
HK3	12.0847	3.21576	-1.9168	0.0180947	Down
HMCN1	1391.28	416.785	-1.73872	1.41595e-08	Down
HMGA2	133.121	296.625	1.15615	1.51337e-13	Up
HNRNPM	1268.52	2595.52	1.03267	1.97207e-38	Up
HOOK1	91.8885	44.0385	-1.05591	0.000567611	Down
HOPX	21.0347	172.409	3.03333	3.27449e-25	Up
HOXD8	408.451	152.375	-1.41994	1.03107e-18	Down
HOXD9	76.109	30.7478	-1.31535	6.42237e-05	Down
HPGD	0	6.11258	4.99981	0.00170866	Up
HPGDS	4.83191	21.1425	2.12658	0.00078059	Up
HS6ST3	14.1436	4.51566	-1.65638	0.0209878	Down
HSF4	24.2047	5.93939	-2.01326	0.000805474	Down
HSPA12A	104.505	48.5655	-1.10459	0.000148966	Down
HSPBAP1	18.6845	60.8795	1.7063	3.56805e-06	Up
HTR1B	9.31773	1.9166	-2.28411	0.016777	Down
HTR2C	167.815	76.0825	-1.13709	1.76954e-07	Down
ICOSLG	1.39468	22.5278	4.0274	1.48465e-05	Up
IDO2	1.03697	7.74238	2.89671	0.0146638	Up
IFITM2	415.519	933.947	1.16807	4.21945e-28	Up
IFT80	2056.34	943.073	-1.12411	7.35103e-45	Down
IGF2	69.9202	390.412	2.48291	2.22108e-40	Up
IGF2R	3853.16	1767.69	-1.12371	3.94533e-36	Down
IKBKE	447.087	1153.11	1.36651	2.27407e-46	Up
IL13RA2	129.31	48.0278	-1.42766	9.77137e-10	Down
IL17REL	14.5176	50.7858	1.80402	6.47599e-06	Up
IL1R2	18.3036	6.47025	-1.51022	0.0171874	Down
IL1RL1	50.429	9.24723	-2.44803	1.12753e-08	Down
IL8	1922.18	12896.6	2.74615	0	Up
IMMP1L	59.5009	147.426	1.30909	3.03006e-09	Up
INCENP	366.166	148.91	-1.29978	5.20695e-19	Down
INHBA	1175.12	113.013	-3.37513	1.11023e-173	Down
INPP5J	579.522	137.772	-2.07307	3.08735e-55	Down
IRF8	194.148	2466.4	3.66669	3.06584e-293	Up
IRX2	20.7366	7.57431	-1.44701	0.0130031	Down
ITGA11	516.258	44.7952	-3.52382	3.59036e-87	Down
ITGA2	8.65006	25.5756	1.56371	0.00313943	Up
ITGA4	266.725	573.044	1.10413	4.88736e-18	Up
ITGA9	124.159	60.068	-1.0461	2.37792e-05	Down
ITGB5	4851.7	2299.23	-1.07772	1.83214e-50	Down
KAZALD1	110.663	29.5374	-1.90885	3.10283e-08	Down
KCNC2	235.283	486.223	1.04702	3.18047e-17	Up
KCNE2	7.23086	0	-5.36106	0.000616119	Down
KCNIP2	155.104	33.4221	-2.22527	4.11775e-15	Down
KCNJ8	4.1152	19.1327	2.21507	0.00339438	Up
KCNK13	11.7589	212.274	4.17443	4.08028e-41	Up
KCNK2	0	7.27583	5.25511	0.000973368	Up
KCNMA1	976.319	2192.72	1.1675	5.26339e-52	Up
KCNN2	18.6811	57.165	1.61652	3.10511e-05	Up
KERA	44.5743	13.091	-1.75378	6.24802e-05	Down
KIAA0753	52.543	26.079	-1.00943	0.00268071	Down
KIAA1958	37.9631	80.1243	1.07922	0.00187938	Up
KIF14	14.5314	1.32109	-3.49591	0.00037301	Down
KIF2C	112.373	45.4181	-1.30903	1.59317e-07	Down
KIF5C	283.531	128.644	-1.1369	5.10568e-08	Down
KITLG	111.574	255.743	1.19651	5.46927e-13	Up
KLF13	409.744	166.67	-1.29451	1.52281e-17	Down
KLF2	91.4275	248.082	1.43963	7.65373e-12	Up
KLF3	980.529	482.183	-1.02423	4.67389e-25	Down
KLHDC8A	51.8624	133.678	1.3666	2.03747e-09	Up
KLHDC8B	2567.22	632.643	-2.02141	4.68205e-124	Down
KNL1	92.9765	34.4933	-1.43706	9.7552e-07	Down
KPNA7	62.6252	8.27285	-2.91876	4.18629e-12	Down
KSR2	52.237	22.1059	-1.2437	0.000373933	Down
LACC1	10.3534	77.4182	2.90118	3.84863e-13	Up
LAMC2	694.382	313.237	-1.14629	2.79013e-12	Down
LAMP5	183.586	73.6694	-1.31525	2.1292e-11	Down
LANCL3	36.3374	7.21663	-2.3206	1.70024e-05	Down
LAPTM4B	60.7574	17.4394	-1.80971	1.85422e-06	Down
LAPTM5	3.12253	18.0509	2.53136	0.000726027	Up
LFNG	1275.33	2608.43	1.03216	2.13252e-41	Up
LGR5	2164.95	5169.5	1.25579	2.83775e-34	Up
LHX2	218.508	489.994	1.16581	3.2683e-20	Up
LIMCH1	995.491	390.498	-1.3489	1.97427e-26	Down
LITAF	327.098	27.7289	-3.55091	1.16606e-46	Down
LMO2	36.5213	74.9569	1.03666	0.00167848	Up
LMO4	1733.6	4419.19	1.34994	5.48434e-81	Up
LOC101789532	546.055	1605.92	1.5565	2.90089e-59	Up
LOC101789766	1283.74	4257.12	1.72968	1.25857e-130	Up
LOC101790017	169.119	59.0265	-1.52202	9.58123e-11	Down
LOC101790204	191.855	66.6713	-1.53063	1.77411e-12	Down
LOC101790280	16.5834	46.6197	1.49251	0.000111889	Up
LOC101790845	54.4373	117.805	1.1132	0.000459421	Up
LOC101790890	462.2	974.89	1.07694	1.43883e-23	Up
LOC101790993	1.0288	10.6753	3.37101	0.00692146	Up
LOC101791081	356.139	824.539	1.21133	3.1738e-29	Up
LOC101791103	27.0025	58.0938	1.10419	0.0029674	Up
LOC101791193	5.56579	18.002	1.69532	0.0147404	Up
LOC101791268	368.019	159.438	-1.20313	2.10292e-13	Down
LOC101791936	91.3281	26.5006	-1.77865	1.7672e-08	Down
LOC101792317	83.3386	177.776	1.09443	2.66774e-08	Up
LOC101792387	1.72442	26.0622	3.91605	2.09392e-06	Up
LOC101792438	6210	2988.74	-1.05491	9.26489e-45	Down
LOC101792626	270.054	10113.1	5.22629	0	Up
LOC101792808	552.995	79.9175	-2.78745	3.24241e-68	Down
LOC101792919	88.5418	37.0159	-1.25968	8.83763e-05	Down
LOC101793029	1.39468	13.7307	3.30763	0.000987185	Up
LOC101793063	45.983	17.0108	-1.43895	0.000289027	Down
LOC101793181	70.9935	21.5535	-1.72474	1.962e-06	Down
LOC101793392	87.4549	189.937	1.11892	1.55708e-09	Up
LOC101793615	0.349527	5.32708	3.84625	0.0181082	Up
LOC101793645	25.2098	7.60719	-1.72558	0.00220431	Down
LOC101793646	198.761	897.346	2.17491	2.42708e-79	Up
LOC101793676	10.3887	0.633506	-4.02856	0.00185537	Down
LOC101794001	262.284	613.214	1.22527	1.55589e-20	Up
LOC101794181	63.2945	21.586	-1.54933	4.31756e-06	Down
LOC101794184	79.9103	33.6055	-1.25209	1.22346e-05	Down
LOC101794304	0.690879	6.75631	3.28685	0.0207297	Up
LOC101794339	14.8677	31.9859	1.10428	0.0160473	Up
LOC101794341	16.5433	3.24864	-2.3647	0.00183744	Down
LOC101794355	66.4331	27.8937	-1.25533	7.07881e-05	Down
LOC101794536	15.8891	3.81127	-2.05726	0.00405793	Down
LOC101794579	222.701	573.749	1.36652	6.26013e-25	Up
LOC101795552	276.532	1026.31	1.89139	4.28511e-59	Up
LOC101795679	446.793	128.219	-1.79763	5.15162e-31	Down
LOC101795736	310.486	662.637	1.09426	1.47395e-18	Up
LOC101795858	320.627	63.1826	-2.33778	1.53899e-32	Down
LOC101795891	64.7802	27.9627	-1.21153	0.00102505	Down
LOC101796197	3.46045	14.3949	2.05653	0.0111836	Up
LOC101796360	74.9531	7.30944	-3.35598	4.057e-15	Down
LOC101796388	48.3951	113.486	1.22948	3.56786e-07	Up
LOC101796528	36.6162	10.2822	-1.83795	0.000250007	Down
LOC101796643	346.933	1666.19	2.26402	1.23984e-108	Up
LOC101796828	332.957	141.785	-1.23073	1.75914e-15	Down
LOC101796873	16.6179	3.19968	-2.37955	0.00179836	Down
LOC101797023	52.2452	137.725	1.39699	8.99438e-09	Up
LOC101797188	12.4703	3.22161	-1.96025	0.0148872	Down
LOC101797204	20.7292	44.2376	1.098	0.00633135	Up
LOC101797323	12.4703	104.096	3.0622	6.71169e-18	Up
LOC101797392	55.7249	26.9065	-1.04671	0.00448254	Down
LOC101797420	29.9401	11.5814	-1.37639	0.010783	Down
LOC101797490	33.5263	10.0528	-1.73026	0.00240959	Down
LOC101797566	276.022	68.4637	-2.01633	1.89575e-23	Down
LOC101797616	160.353	386.069	1.26831	1.87336e-13	Up
LOC101797709	460.318	962.773	1.06445	1.42064e-23	Up
LOC101797924	25.2003	8.23412	-1.61024	0.00499969	Down
LOC101798073	258.045	114.906	-1.16952	5.38992e-11	Down
LOC101798148	56.6772	206.419	1.86514	6.03883e-20	Up
LOC101798185	878.634	116.841	-2.90826	5.56439e-107	Down
LOC101798228	195.724	1705.16	3.12345	4.62549e-159	Up
LOC101798361	72.5159	29.0248	-1.32199	1.14789e-05	Down
LOC101798418	11.4326	99.1723	3.11876	3.46975e-17	Up
LOC101798440	109.553	597.969	2.44815	3.5961e-71	Up
LOC101798651	806.394	16310.4	4.33802	0	Up
LOC101798679	32.5194	87.8071	1.43635	1.3773e-05	Up
LOC101798959	21.4304	3.5084	-2.61174	8.73369e-05	Down
LOC101799054	5.5241	52.033	3.23564	3.14413e-10	Up
LOC101799374	22.4436	52.9055	1.23645	0.000573224	Up
LOC101799700	92.5577	236.627	1.35386	1.69422e-14	Up
LOC101799795	4.11388	27.3076	2.72738	7.375e-05	Up
LOC101799848	23.8496	89.5228	1.90834	3.20291e-10	Up
LOC101800205	0	4.26613	4.47839	0.0214565	Up
LOC101800252	296.014	110.929	-1.41773	3.56919e-18	Down
LOC101800306	0.690879	10.4934	3.9178	0.00322859	Up
LOC101800309	259.628	81.1645	-1.6815	1.29779e-19	Down
LOC101800344	805.094	1612.23	1.00164	1.17334e-27	Up
LOC101800358	14.8732	176.334	3.5681	2.84138e-33	Up
LOC101800414	23.8823	85.3565	1.83585	6.53088e-08	Up
LOC101800522	7.58251	21.5962	1.5092	0.00883675	Up
LOC101800696	331.487	1574.8	2.24858	3.31271e-67	Up
LOC101800921	168.7	3213.58	4.25164	0	Up
LOC101800938	35.5296	757.783	4.41202	4.59362e-123	Up
LOC101800956	8.98798	128.831	3.84257	1.10405e-25	Up
LOC101800998	1.37833	19.3227	3.80749	3.10309e-05	Up
LOC101801085	33.1415	83.0789	1.3254	4.20655e-06	Up
LOC101801209	117.217	44.687	-1.38779	1.30948e-08	Down
LOC101801232	52.2768	277.334	2.4088	2.37016e-27	Up
LOC101801322	23.8164	62.1041	1.38367	3.60181e-05	Up
LOC101801453	19.7386	2.56618	-2.94894	8.79627e-05	Down
LOC101801596	24.1345	8.22389	-1.54926	0.00451262	Down
LOC101801610	1057.77	471.958	-1.16539	3.01263e-30	Down
LOC101801727	73.6855	29.7507	-1.31571	8.43938e-05	Down
LOC101801831	341.159	134.197	-1.34538	1.62644e-16	Down
LOC101801882	16.9282	47.118	1.47904	0.000128431	Up
LOC101801917	27.2868	100.739	1.88463	7.75458e-11	Up
LOC101802012	12.1018	59.9497	2.3074	5.08745e-08	Up
LOC101802295	66.6956	22.6579	-1.54997	5.04718e-06	Down
LOC101802395	18.6798	225.571	3.59425	5.59286e-41	Up
LOC101802407	39.7735	82.2137	1.04916	0.000193757	Up
LOC101802620	137.188	48.8984	-1.48624	5.15114e-10	Down
LOC101802744	202.829	54.1023	-1.90574	4.13765e-21	Down
LOC101802900	45.6453	7.44974	-2.6289	3.68499e-08	Down
LOC101803001	20.7928	50.8055	1.2915	0.000728695	Up
LOC101803314	84.6871	41.8494	-1.00855	0.00147141	Down
LOC101803381	690.669	326.72	-1.07816	4.53911e-20	Down
LOC101803407	99.2662	43.0507	-1.2018	2.80974e-05	Down
LOC101803486	480.172	238.317	-1.01081	4.77231e-16	Down
LOC101803582	48.4301	19.3227	-1.32189	0.000554745	Down
LOC101803704	96.2677	43.8556	-1.13721	5.03043e-05	Down
LOC101803713	15.8925	114.763	2.85311	1.11799e-18	Up
LOC101803817	30.4954	67.3578	1.14275	0.000546992	Up
LOC101803926	20.7145	53.8038	1.37985	0.000388195	Up
LOC101804057	2.06577	24.3407	3.55946	1.11314e-05	Up
LOC101804106	50.4756	386.337	2.93653	7.06911e-52	Up
LOC101804322	24.4506	55.9864	1.1952	0.00223091	Up
LOC101804414	53.2262	112.158	1.0735	1.12003e-05	Up
LOC101804496	4.85987	58.3608	3.58898	1.1298e-11	Up
LOC101804741	27.6694	82.1644	1.57085	1.56548e-07	Up
LOC101804743	98.2234	246.359	1.32586	1.91131e-13	Up
LOC101804875	159.781	1640.11	3.35977	9.4893e-189	Up
LOC101805033	17.9467	1.67876	-3.46862	0.000179525	Down
LOC101805157	174.564	76.0734	-1.19564	1.16607e-08	Down
LOC101805181	61.5732	17.8661	-1.78564	4.53523e-07	Down
LOC101805317	33.6123	13.6927	-1.29455	0.0056921	Down
LOC101805426	35.4237	11.2073	-1.65101	0.00448149	Down
LOC106014693	8.64663	24.6541	1.51442	0.00800188	Up
LOC106014932	4.83878	46.8642	3.27385	9.30415e-10	Up
LOC106015872	38.9706	11.2018	-1.80234	8.83794e-05	Down
LOC106018323	30.0952	9.161	-1.71053	0.0012737	Down
LOC106020033	2.42479	14.4936	2.57842	0.00215029	Up
LOC106020332	299.166	116.569	-1.36098	3.30202e-15	Down
LOC106020632	8.26309	0.335752	-4.59189	0.00212637	Down
LOC110351440	78.642	37.4372	-1.07191	0.00124217	Down
LOC110351448	531.062	254.291	-1.06239	1.16829e-17	Down
LOC110351774	18.0177	4.4287	-2.0182	0.0027346	Down
LOC110353145	104.075	29.3006	-1.82815	2.22797e-11	Down
LOC110353544	48	96.4862	1.00888	0.000318028	Up
LOC110353895	65.3703	190.442	1.54324	1.75982e-14	Up
LOC110354524	23.2038	65.4729	1.49984	1.7673e-05	Up
LOC110354597	8.67802	0.297754	-4.66041	0.00175495	Down
LOC113839606	51.5384	22.0894	-1.21658	0.000872552	Down
LOC113839611	30.4162	7.6883	-1.98832	9.8988e-05	Down
LOC113839763	44.6255	12.885	-1.79842	7.08987e-05	Down
LOC113839861	7.24247	21.537	1.57272	0.0058759	Up
LOC113839972	76.8986	8.04013	-3.26567	4.18824e-14	Down
LOC113840029	37.3274	9.27426	-2.01134	7.3097e-05	Down
LOC113840085	23.5336	73.1981	1.63769	0.000235145	Up
LOC113840192	22.7544	72.6198	1.67384	2.70975e-06	Up
LOC113840231	137.464	427.95	1.63712	3.17453e-27	Up
LOC113840251	326.755	129.738	-1.33179	3.2658e-09	Down
LOC113841241	80.8403	26.0413	-1.62607	1.98948e-06	Down
LOC113841245	3.82078	32.7641	3.10288	1.30954e-05	Up
LOC113841359	8.64189	0.297754	-4.65548	0.00144489	Down
LOC113841362	19.6827	48.8012	1.31122	0.000469061	Up
LOC113841367	3.12596	24.2497	2.96295	3.92319e-05	Up
LOC113841501	120.506	41.7763	-1.52539	9.01508e-08	Down
LOC113841521	22.8332	48.3168	1.07842	0.00381506	Up
LOC113841640	6.89032	0.660544	-3.42008	0.0149221	Down
LOC113841731	11.4579	32.4349	1.50695	0.00347548	Up
LOC113841776	25.1744	99.2852	1.97838	4.19694e-10	Up
LOC113841821	1.72311	15.29	3.15062	0.00251334	Up
LOC113841829	28.732	1.9166	-3.90814	6.4426e-06	Down
LOC113842145	43.4267	15.7986	-1.4656	0.00128825	Down
LOC113842200	51.8935	19.7352	-1.39406	0.000245955	Down
LOC113842227	124.126	59.3067	-1.06839	1.43713e-05	Down
LOC113842907	2.06103	26.3987	3.67276	1.75481e-06	Up
LOC113842961	38.6466	80.6443	1.05787	0.000401976	Up
LOC113843042	323.312	154.959	-1.06421	4.03954e-11	Down
LOC113843060	26.2114	8.43581	-1.64728	0.00368209	Down
LOC113843336	6.92776	0.324791	-4.33595	0.00478421	Down
LOC113843349	45.9519	235.968	2.36024	2.44955e-31	Up
LOC113843461	76.3512	32.2456	-1.24484	2.38967e-05	Down
LOC113843465	28.6177	11.467	-1.30704	0.0197307	Down
LOC113843466	5.49433	19.8477	1.84816	0.0118033	Up
LOC113843513	37.3368	7.73103	-2.25165	3.27166e-05	Down
LOC113843742	260.126	98.5516	-1.39911	2.0123e-16	Down
LOC113844199	255.85	104.916	-1.28818	5.79992e-12	Down
LOC113844306	1.03354	7.74238	2.8985	0.0165331	Up
LOC113844488	3.13414	17.3334	2.46591	0.0189345	Up
LOC113844510	35.2843	13.578	-1.37173	0.00178649	Down
LOC113844737	1211.19	2934.18	1.27639	2.08657e-65	Up
LOC113844859	490.753	179.712	-1.45296	2.81799e-21	Down
LOC113844889	109.571	26.8436	-2.02345	8.97472e-12	Down
LOC113845090	125.609	45.7561	-1.459	1.37375e-08	Down
LOC113845197	5.20334	0	-4.88452	0.00414912	Down
LOC113845281	377.17	21.4665	-4.11193	1.02427e-61	Down
LOC113845374	25.5421	10.4704	-1.28435	0.0111365	Down
LOC113845377	999.911	4767.77	2.25326	9.78362e-194	Up
LOC113845381	335.357	2000.66	2.5765	8.22844e-126	Up
LOC113845388	9.67967	28.3481	1.55048	0.00218178	Up
LOC113845392	80.1208	160.823	1.0027	3.13545e-06	Up
LOC113845587	23.4935	255.048	3.44019	3.12859e-46	Up
LOC113845717	20.8083	70.8852	1.77117	7.612e-07	Up
LOC113845749	33.1616	11.9811	-1.46223	0.00154055	Down
LONRF3	90.214	44.7039	-1.01696	0.000690322	Down
LOX	9498.85	3482.6	-1.44731	5.61857e-51	Down
LPAR2	1.73603	18.8901	3.44728	6.08713e-05	Up
LPIN2	553.996	249.634	-1.14778	5.12589e-18	Down
LRCH1	338.578	162.217	-1.05832	2.62653e-09	Down
LRIG3	22.0666	59.1967	1.42248	6.6475e-05	Up
LRP4	251.362	79.8598	-1.64889	4.83972e-13	Down
LRRC17	49.0351	177.72	1.85725	6.74255e-16	Up
LRRC23	16.2851	3.22161	-2.346	0.0018747	Down
LRRC32	30.4262	228.371	2.90931	9.57544e-29	Up
LRRC3B	95.8463	34.8352	-1.46171	2.11434e-07	Down
LRRC73	144.394	56.8424	-1.3456	2.62085e-08	Down
LRRN1	355.237	152.788	-1.21437	7.59053e-11	Down
LUM	67001.7	29503.5	-1.18332	1.45798e-105	Down
LYPD1	201.579	89.2397	-1.1756	1.96928e-10	Down
LZTS1	594.672	1201.56	1.01503	1.86937e-18	Up
MAF	198.397	431.944	1.1221	7.07479e-18	Up
MAFA	702.792	200.472	-1.8108	3.29164e-50	Down
MAP1LC3C	2068.19	680.579	-1.605	2.2919e-42	Down
MAP3K7CL	246.511	73.0097	-1.75867	7.99561e-22	Down
45724	111.468	247.45	1.15042	1.17616e-09	Up
MASP1	503.086	96.886	-2.37905	2.51716e-57	Down
MASTL	42.2184	15.6685	-1.43187	0.000416311	Down
MCM3	89.8664	197.171	1.13417	9.6444e-09	Up
MDM2	2682.73	5418.18	1.01428	1.34981e-47	Up
MEF2C	23.8219	8.80844	-1.4276	0.00824201	Down
MEGF6	359.247	67.7969	-2.40252	1.8909e-29	Down
METAP1D	10.4119	25.6351	1.30441	0.0151874	Up
METRN	34.9308	10.5033	-1.73265	0.000128736	Down
MGARP	278.175	124.889	-1.15789	5.52633e-12	Down
MGAT4A	106.618	40.2204	-1.40358	2.96779e-07	Down
MID1	174.972	540.043	1.62707	5.19653e-31	Up
MID2	488.342	71.0777	-2.78426	2.09241e-62	Down
MMP23B	142.936	318.766	1.1567	1.31012e-13	Up
MMP7	16.5932	43.1559	1.38012	0.00175788	Up
MMRN2	72.8885	25.7052	-1.5014	6.61309e-06	Down
MOCOS	5.52834	28.9261	2.3879	7.38857e-05	Up
MOXD1	605.04	197.156	-1.61603	2.20555e-32	Down
MPDZ	133.868	313.148	1.22795	5.46027e-11	Up
MPLKIP	33.5177	72.8942	1.12258	0.000139263	Up
MPP7	90.838	43.4299	-1.05899	0.000299425	Down
MSC	48.7119	181.816	1.89946	3.784e-19	Up
MTHFD1L	357.125	722.127	1.01649	2.96823e-19	Up
MTSS1	889.642	326.78	-1.44273	1.32455e-37	Down
MUTYH	37.3406	105.32	1.49312	1.37065e-06	Up
MYADML2	76.7521	26.2646	-1.55039	7.76614e-07	Down
MYBBP1A	349.013	750.971	1.1058	9.30418e-25	Up
MYBL1	61.4229	26.2368	-1.23017	0.000221684	Down
MYBPC1	8.28893	1.5918	-2.38022	0.020585	Down
MYH11	37.7223	93.8017	1.31729	8.21291e-06	Up
MYMK	3.80523	0	-4.43372	0.0147066	Down
MYT1L	10.3405	0.996296	-3.41858	0.00278032	Down
N6AMT1	41.7902	91.8742	1.13458	4.02427e-05	Up
NAB2	201.584	428.954	1.08924	1.31111e-14	Up
NABP1	325.702	715.335	1.13434	2.39893e-23	Up
NAT10	50.8001	198.197	1.96439	2.21463e-21	Up
NCALD	72.9372	20.3029	-1.84181	1.55974e-08	Down
NCAPG2	41.5625	18.8941	-1.13092	0.0089464	Down
NCKAP5	34.5628	8.87932	-1.95725	4.24477e-05	Down
NDC80	99.3342	30.6995	-1.70159	5.02163e-08	Down
NEDD9	8748.52	3846.07	-1.1855	4.43667e-74	Down
NEK2	41.4914	17.6611	-1.23688	0.00166297	Down
NEK6	2369.72	5542.96	1.22601	3.77181e-75	Up
NELL2	29.0392	170.304	2.55342	5.67141e-24	Up
NEURL1	16.5533	182.809	3.46189	6.88089e-32	Up
NEURL1B	53.8143	115.842	1.1062	2.54119e-05	Up
NFATC1	299.004	130.58	-1.19252	1.48761e-13	Down
NFATC2	87.1243	30.9622	-1.48716	3.24807e-07	Down
NFKB1	1817.35	3700.06	1.02578	3.67264e-46	Up
NFKBIA	2555.8	6417.18	1.32803	6.64216e-67	Up
NFKBIZ	231.071	1463.82	2.66308	9.76877e-143	Up
NHLRC3	2087.29	854.464	-1.28875	4.3391e-60	Down
NLE1	116.773	462.2	1.98475	5.50769e-43	Up
NOP2	566.414	1331.98	1.2336	1.73175e-37	Up
NOS2	15.9141	41.2437	1.37571	0.00141828	Up
NPM3	535.806	1187.1	1.14729	5.96299e-22	Up
NPNT	477.178	1054.44	1.14455	9.40842e-30	Up
NPR3	33.8095	11.8291	-1.50246	0.00257428	Down
NPTXR	347.044	121.655	-1.51354	4.23867e-23	Down
NR1H4	2.76483	38.9333	3.81521	3.74785e-09	Up
NR3C2	223.472	89.7015	-1.31951	3.04021e-12	Down
NR4A1	75.551	20.5094	-1.89131	2.71851e-06	Down
NR4A2	81.8224	18.2289	-2.16931	7.85359e-11	Down
NR4A3	78.4867	25.5229	-1.62147	3.42865e-07	Down
NRGN	41.4993	102.283	1.30074	4.99004e-07	Up
NRXN1	118.232	32.2241	-1.86954	2.59703e-12	Down
NSMCE4A	70.2663	168.568	1.26379	2.16605e-09	Up
NT5E	40.4605	129.101	1.67339	1.17442e-11	Up
NTN1	80.9233	735.3	3.18472	2.9665e-75	Up
NTRK2	0.687447	13.3014	4.26929	0.000703989	Up
NTRK3	61.5423	249.84	2.02154	9.69913e-26	Up
NXPE3	75.0852	169.216	1.17481	6.10757e-08	Up
NXPH4	16.6195	3.13976	-2.39203	0.00225088	Down
OBSCN	65.178	7.2064	-3.16359	4.25203e-11	Down
OGFRL1	147.632	609.224	2.04552	2.51708e-46	Up
OGN	38.0465	11.9709	-1.66086	0.000280284	Down
OIP5	66.7201	29.3272	-1.1799	0.000207851	Down
OLFM2	267.018	104.527	-1.35757	4.97836e-13	Down
OLFM3	40.7968	13.0205	-1.64525	0.000102933	Down
OMA1	117.114	289.856	1.30726	3.25695e-13	Up
OMD	44.2804	18.748	-1.22953	0.00333604	Down
OSGIN1	43.5426	11.1149	-1.96742	3.4344e-06	Down
OSGIN2	58.7997	122.78	1.06322	2.80795e-06	Up
OSR1	78.0495	298.931	1.9373	4.41726e-28	Up
OVOL2	43.4664	19.4027	-1.15594	0.00939238	Down
OXTR	73.9248	0	-8.71409	8.65959e-13	Down
P3H2	345.919	90.3456	-1.93832	2.95139e-34	Down
P3H4	3090.51	1544.16	-1.00158	1.60602e-40	Down
PAG1	343.364	28.468	-3.59635	7.42067e-62	Down
PAK6	37.9729	115.578	1.60746	3.43581e-09	Up
PAPPA	386.494	65.5255	-2.55677	3.00887e-36	Down
PAPPA2	685.855	289.207	-1.24378	7.10958e-18	Down
PAPSS2	1265.92	605.701	-1.06415	1.796e-31	Down
PAQR9	81.1431	33.2861	-1.28299	1.21976e-05	Down
PATJ	885.408	281.183	-1.6526	2.69068e-31	Down
PCDH18	168.278	470.286	1.48255	9.67012e-29	Up
PCDH19	120.923	448.292	1.89081	1.22987e-29	Up
PCDH20	12.7579	32.4352	1.34531	0.00375739	Up
PCOLCE2	1576.42	726.1	-1.11953	2.00099e-32	Down
PCTP	8.6643	25.4568	1.55353	0.00612426	Up
PDE10A	539.37	264.414	-1.0274	6.16854e-13	Down
PDE1A	14.515	119.172	3.038	5.0561e-20	Up
PDE8A	34.2378	12.5719	-1.4528	0.0011429	Down
PDE9A	15.5401	52.364	1.7545	3.62333e-05	Up
PDLIM4	3677.37	1664.84	-1.14287	4.56821e-42	Down
PDPN	1088.85	2487.47	1.19153	4.42239e-44	Up
PDZD7	56.0066	25.9069	-1.11445	0.000849351	Down
PDZRN4	897.388	317.002	-1.49914	5.977e-40	Down
PELI2	678.779	308.567	-1.13597	1.78845e-20	Down
PERP	101.939	25.847	-1.98083	3.63898e-12	Down
PEX5L	8.62079	28.4121	1.72182	0.00109734	Up
PGF	150.147	6.55136	-4.54947	2.89261e-29	Down
PHEX	73.3194	21.5374	-1.77316	6.84381e-08	Down
PI15	0.341352	8.32181	4.48422	0.0023706	Up
PIGC	427.718	857.236	1.00239	2.86029e-17	Up
PIGQ	184.001	403.43	1.13375	9.09536e-16	Up
PIH1D3	23.1442	54.81	1.2423	0.0046997	Up
PIK3AP1	275.208	565.177	1.03805	2.48275e-15	Up
PIMREG	61.1846	24.1146	-1.34864	7.05848e-05	Down
PLA2G4F	12.454	3.48648	-1.83245	0.018578	Down
PLAU	104.307	50.4822	-1.05202	3.85323e-05	Down
PLBD1	15195.1	6805.42	-1.15896	2.16613e-85	Down
PLCB2	174.568	42.2506	-2.04969	1.44018e-15	Down
PLEK	45.0146	10.5954	-2.09186	3.49607e-06	Down
PLEKHA6	801.798	204.281	-1.97284	1.226e-52	Down
PLEKHG5	286.902	135.718	-1.07868	2.34828e-11	Down
PLEKHN1	21.7575	9.18219	-1.24093	0.0201036	Down
PLEKHS1	18.359	233.616	3.67154	1.69489e-42	Up
PLIN2	1172.42	3693.44	1.65527	1.64635e-114	Up
PLLP	5.20385	21.3211	2.03763	0.00213802	Up
PLPP3	433.291	2103.97	2.27985	2.58934e-120	Up
PMEPA1	761.056	230.866	-1.72211	1.422e-47	Down
PNLDC1	256.551	36.5951	-2.81573	1.42666e-38	Down
POLR1A	190.966	435.814	1.19055	1.14783e-17	Up
POP5	73.9583	181.337	1.29609	1.18448e-09	Up
POPDC2	60.5017	195.644	1.69463	9.56855e-16	Up
POU2F1	99.7213	49.2757	-1.01236	0.00239123	Down
PPARG	46.2966	266.814	2.52609	1.62066e-36	Up
PPDPFL	4.17111	116.353	4.81001	9.20181e-23	Up
PPEF1	98.7484	24.4445	-2.02098	3.10104e-11	Down
PPP1R36	19.0401	5.04613	-1.90845	0.00439581	Down
PPP1R3B	4125.12	1957.05	-1.0759	1.41329e-58	Down
PPP2R3B	50.736	22.0679	-1.20383	0.00074941	Down
PRCP	8104.07	16508.2	1.02648	4.66831e-75	Up
PREX2	178.326	465.656	1.3852	4.92909e-12	Up
PRIMA1	140.991	391.114	1.4726	2.64027e-23	Up
PRKCQ	14.8753	37.6859	1.34596	0.00259067	Up
PRKX	409.334	203.99	-1.00556	1.36742e-13	Down
PRMT7	151.012	315.653	1.06254	6.3973e-12	Up
PROK2	200.559	91.1826	-1.13733	1.32758e-09	Down
PROX1	60.4986	16.7404	-1.84795	1.47451e-06	Down
PRRX1	2165.34	910.686	-1.25058	6.91855e-41	Down
PSAT1	451.352	1021.05	1.17786	3.48727e-36	Up
PSPC1	142.464	293.17	1.04201	2.51378e-11	Up
PTGES	1343.5	389.019	-1.78945	1.41221e-72	Down
PTGR1	42.4669	186.625	2.13453	4.39065e-22	Up
PTGR2	161.04	393.377	1.28783	7.56316e-20	Up
PTHLH	514.521	68.962	-2.90414	1.8105e-62	Down
PTN	22.8435	169.042	2.89026	9.79351e-26	Up
PTPN5	41.0891	152.9	1.89453	1.97685e-15	Up
PTPRQ	58.0853	18.7052	-1.63123	4.78915e-06	Down
PTX3	22391.2	48171.5	1.10523	3.89055e-72	Up
RAB15	43.2186	20.0658	-1.10684	0.0129521	Down
RAC2	17.3001	47.9485	1.47034	0.000144687	Up
RACGAP1	236.138	109.738	-1.10866	2.45744e-09	Down
RAD18	215.107	64.1128	-1.74365	4.60281e-19	Down
RALGPS2	79.5225	162.329	1.03067	3.101e-07	Up
RALY	4.13155	16.5837	2.0016	0.00448053	Up
RAP1GAP2	5.53097	0.335752	-4.01166	0.0114854	Down
RAPGEF4	197.652	51.9063	-1.92879	1.37023e-18	Down
RASGEF1A	26.9334	108.02	2.00312	1.62233e-12	Up
RASGRF1	78.7873	12.1382	-2.70066	8.97814e-14	Down
RASL11B	440.801	182.444	-1.27415	1.01534e-19	Down
RASSF6	58.0769	150.892	1.37784	6.49482e-10	Up
RASSF7	730.483	337.503	-1.11487	6.86062e-23	Down
RASSF9	50.1277	20.0545	-1.33047	0.000416388	Down
RBM12	230.074	771.123	1.74456	2.6791e-50	Up
RCAN2	388.46	156.311	-1.31515	7.01685e-21	Down
RCL1	77.8166	196.806	1.33735	4.31238e-11	Up
REEP6	18.6513	3.36737	-2.43809	0.000968563	Down
RETREG1	392.101	183.631	-1.09242	1.1912e-12	Down
RFX5	354.647	853.724	1.26679	8.63241e-23	Up
RGCC	29.0469	12.3768	-1.22811	0.00767594	Down
RGS2	361.584	1371.63	1.92305	5.41785e-70	Up
RGS3	487.944	1073.04	1.13702	7.87445e-32	Up
RHCG	41.8683	18.9175	-1.14144	0.013074	Down
RHOBTB3	151.834	64.6641	-1.2317	2.30918e-07	Down
RHOJ	429.631	1115.08	1.37646	1.02346e-29	Up
RHOU	24.895	63.047	1.34255	7.59164e-05	Up
RHPN2	470.273	213.742	-1.13561	3.14957e-17	Down
RIPK2	178.381	463.825	1.37823	1.53494e-24	Up
RIPOR2	86.0805	268.971	1.64535	2.22421e-17	Up
RMDN2	9.73478	26.6383	1.45373	0.0113962	Up
RNF223	9.67543	1.9166	-2.33806	0.0127949	Down
RNFT2	73.9457	165.178	1.16026	2.31e-08	Up
RRP9	330.897	682.787	1.04455	2.55373e-17	Up
RSPO1	11.7773	27.1407	1.20902	0.0142328	Up
RUNX1	2143.08	974.381	-1.13747	3.17634e-31	Down
S1PR3	145.647	470.558	1.69214	4.67686e-31	Up
S1PR4	9.69098	1.26701	-2.92989	0.00802056	Down
SAA2	2832.6	13026	2.20112	4.62596e-125	Up
SASS6	27.9922	12.2467	-1.18425	0.0144832	Down
SBSPON	59.8725	319.691	2.41674	4.03924e-35	Up
SCEL	50.7637	16.6103	-1.60261	0.000117425	Down
SCGN	3.80655	17.4554	2.19382	0.00214968	Up
SCN3B	9.73821	1.58084	-2.6149	0.0137889	Down
SCRN1	43.2134	93.0078	1.10613	3.02108e-05	Up
SCUBE3	16.9712	0.660544	-4.72646	8.33683e-05	Down
SCX	243.74	27.1199	-3.1692	1.92869e-42	Down
SDK2	91.4695	22.9385	-1.99569	9.12411e-10	Down
SELENOP	25.5632	127.515	2.31867	1.7835e-16	Up
SEMA4D	25.5912	61.6704	1.27175	0.000133088	Up
SEMA5A	428.022	120.928	-1.81902	8.66308e-29	Down
SEMA5B	88.452	346.388	1.9708	2.02937e-26	Up
SEMA6A	38.7181	155.888	2.01035	5.14985e-14	Up
SEMA6D	12.8001	31.4331	1.29795	0.00524378	Up
SERPINC1	81.6339	199.961	1.29443	8.5691e-11	Up
SERTAD4	782.64	303.776	-1.36602	7.77338e-36	Down
SFPQ	813.363	2180.4	1.42239	5.81119e-67	Up
SGCD	534	260.982	-1.0311	3.17566e-10	Down
SGO1	22.1023	8.56476	-1.3651	0.0129539	Down
SGSM2	1211.6	450.7	-1.42745	7.36279e-51	Down
SH2D4A	10.0194	48.5853	2.27835	3.13112e-07	Up
SH3D19	111.909	406.277	1.86056	2.3872e-23	Up
SH3KBP1	386.861	828.117	1.09805	2.38824e-26	Up
SH3TC1	10.0284	31.0491	1.63277	0.000674879	Up
SHMT1	38.7719	134.71	1.7979	6.0983e-12	Up
SHROOM1	778.89	214.639	-1.85863	1.59034e-49	Down
SHTN1	41.8607	124.653	1.57402	1.18529e-09	Up
SIRT4	192.891	76.6133	-1.32573	5.40915e-09	Down
SLC12A8	584.224	94.0096	-2.6331	2.39338e-77	Down
SLC13A4	7.95364	1.28309	-2.63758	0.0191093	Down
SLC15A2	6.2382	29.0953	2.22603	6.29181e-05	Up
SLC18B1	399.188	858.294	1.10433	1.16925e-20	Up
SLC1A2	83.8224	284.941	1.76431	4.74097e-20	Up
SLC25A12	236.388	104.718	-1.17408	3.50481e-12	Down
SLC25A20	464.146	951.496	1.03556	3.96246e-21	Up
SLC26A9	1555.76	111.134	-3.80684	5.99086e-208	Down
SLC35F2	1.03697	8.6086	3.05323	0.00827437	Up
SLC39A12	79.8715	35.8198	-1.15906	3.0415e-05	Down
SLC39A8	31.1319	138.389	2.1521	9.05712e-16	Up
SLC43A2	395.235	932.483	1.2386	1.3598e-27	Up
SLC46A2	93.2618	728.482	2.96566	6.2819e-79	Up
SLC4A11	31.4139	1.25605	-4.6271	6.9867e-08	Down
SLC5A10	0.690879	7.34159	3.40846	0.0117825	Up
SLC9A5	495.566	228.134	-1.11858	2.43823e-19	Down
SLCO2A1	30.7352	63.2958	1.04401	0.000939233	Up
SLCO4A1	12.0559	48.4278	2.00382	9.95808e-06	Up
SLITRK2	209.238	917.913	2.13397	6.03293e-58	Up
SLITRK6	388.935	46.532	-3.05818	6.28718e-53	Down
SMAD1	1043.4	2242.31	1.10373	2.2662e-45	Up
SMAD7	363.708	172.364	-1.07817	7.49053e-15	Down
SMC4	1118.36	238.057	-2.23138	1.28103e-93	Down
SMIM33	8.31426	0	-5.56096	0.000235724	Down
SMOC1	5778.28	543.475	-3.41118	0	Down
SMOC2	2644.03	7064.91	1.41791	6.79567e-118	Up
SNTB1	34.9192	87.543	1.32755	5.58606e-06	Up
SNTG1	6.23345	32.5222	2.38484	7.54672e-06	Up
SORD	1.3865	11.375	3.03409	0.00384367	Up
SOST	189.817	34.0179	-2.48558	2.33842e-24	Down
SOWAHA	190.806	60.8755	-1.64833	1.02555e-16	Down
SOX13	59.4594	26.8923	-1.14736	0.000641098	Down
SOX8	299.267	626.15	1.0651	8.55001e-20	Up
SP7	313.191	95.9642	-1.70475	2.61016e-25	Down
SPAG6	536.193	226.963	-1.23994	4.33592e-24	Down
SPATA7	391.273	169.181	-1.20961	1.78781e-18	Down
SPDEF	36.8945	6.23753	-2.58738	4.98562e-06	Down
SPHKAP	27.2618	71.2315	1.38399	2.33707e-05	Up
SPIRE2	204.167	484.821	1.24655	2.0124e-20	Up
SPON1	363.04	955.995	1.39717	1.33031e-33	Up
SRPX	4412.02	1885.01	-1.22734	9.70098e-53	Down
SSTR5	11.7594	1.56988	-2.89235	0.00538068	Down
ST6GALNAC2	35.5924	8.18589	-2.11106	1.23972e-05	Down
ST8SIA1	130.574	298.165	1.19237	1.39572e-12	Up
ST8SIA2	39.7527	189.351	2.25194	6.7223e-23	Up
ST8SIA5	3.44279	15.5381	2.17746	0.00723012	Up
ST8SIA6	8.30659	0.93126	-3.13155	0.00959588	Down
STAT4	12.7579	2.23627	-2.51537	0.00539384	Down
STEAP1	37.267	15.5004	-1.26184	0.00273127	Down
STEAP3	8.29448	64.0861	2.95209	1.28275e-11	Up
STOML3	12.0886	2.24139	-2.43555	0.00516342	Down
STX3	222.874	109.115	-1.03119	1.26616e-09	Down
SUCNR1	17.6544	50.9297	1.52991	4.28775e-05	Up
SULF2	719.309	1493.94	1.05449	2.2534e-30	Up
SUSD5	46.3043	1.5918	-4.86154	9.57236e-11	Down
SVEP1	657.22	2135.83	1.70045	5.83806e-36	Up
SYBU	180.436	57.6276	-1.64579	2.20948e-12	Down
SYK	16.2386	35.0818	1.11087	0.0116183	Up
SYNE3	15.5744	45.8675	1.55939	7.58026e-05	Up
SYNPO2	331.727	765.669	1.20749	5.54049e-15	Up
SYNPO2L	8.9901	1.85156	-2.25346	0.022073	Down
SYT2	183.502	58.1533	-1.65978	8.48779e-16	Down
SYTL1	34.6274	6.41545	-2.43694	6.15824e-06	Down
SYTL2	4406.91	1708.28	-1.36736	5.20426e-92	Down
TAF4B	6.88002	39.7896	2.52621	1.61455e-06	Up
TBX1	14.5387	4.14191	-1.81106	0.0109917	Down
TCERG1L	161.168	69.7289	-1.21074	4.35835e-09	Down
TCF7	412.944	168.867	-1.28829	1.61343e-18	Down
TEK	0.687447	111.34	7.3328	3.15744e-12	Up
TEN1	23.819	102.92	2.1096	1.1225e-11	Up
TENM3	981.785	127.029	-2.94794	4.28804e-119	Down
TF	179.349	781.2	2.12257	1.5898e-67	Up
TFAP2A	173.009	44.0097	-1.97101	3.80312e-17	Down
TFAP2E	209.563	62.7391	-1.74308	2.83308e-17	Down
TFAP4	110.532	234.13	1.08217	1.30179e-09	Up
TFPI	79.8691	413.98	2.37355	7.08924e-46	Up
TFPI2	47.3125	257.46	2.44402	3.61263e-34	Up
TGFBI	7121.09	1099.53	-2.69471	7.56625e-230	Down
TGFBR2	723.145	2900.32	2.00372	5.32378e-96	Up
TGM4	3.82501	15.9992	2.06774	0.00735549	Up
THBD	2606.48	14132.5	2.43877	1.89564e-273	Up
TIAM1	321.866	142.364	-1.17509	1.81402e-08	Down
TIMP4	14.1621	140.314	3.3094	3.25945e-25	Up
TMC3	24.5822	7.6715	-1.68152	0.00222916	Down
TMC7	11.1007	26.4155	1.25323	0.0168608	Up
TMEM100	1.04041	69.7664	6.07373	1.6939e-11	Up
TMEM117	204.815	36.9458	-2.47032	4.13329e-26	Down
TMEM132E	17.9992	116.166	2.69105	1.51861e-18	Up
TMEM151B	30.0158	8.33789	-1.85327	0.00028086	Down
TMEM173	0.695622	8.0226	3.53255	0.0167986	Up
TMEM204	6.88608	28.6934	2.05618	0.000463258	Up
TMEM237	126.59	264.404	1.06366	2.91042e-10	Up
TMEM247	22.7174	7.11399	-1.68483	0.0068202	Down
TMEM26	0.341352	6.24849	4.06483	0.0116627	Up
TMEM260	203.466	433.842	1.09276	4.50639e-16	Up
TMEM268	12.8238	81.6511	2.67179	5.9611e-13	Up
TMEM51	159.804	730.496	2.19276	2.0158e-58	Up
TMEM52	88.5247	32.0951	-1.46196	3.09745e-07	Down
TMEM59L	1146.47	455.681	-1.33156	4.69782e-38	Down
TMEM63C	317.452	150.689	-1.07304	3.4626e-12	Down
TMEM9	990.322	493.455	-1.00589	8.27898e-24	Down
TMPRSS6	9.33963	39.6647	2.08585	7.76874e-06	Up
TMTC2	41.7873	106.662	1.35164	4.7236e-07	Up
TMX2	213.183	12.3348	-4.11268	0.00340534	Down
TNFAIP2	1712.71	6392.12	1.90004	7.61514e-147	Up
TNFAIP3	488.064	1639.62	1.74873	6.59476e-64	Up
TNFAIP6	1039.05	326.047	-1.67233	1.23376e-62	Down
TNFRSF6B	1325.8	342.68	-1.95366	7.61318e-60	Down
TNFSF8	7.27043	0.671505	-3.49006	0.0119146	Down
TNIP3	17.6668	399.376	4.5012	9.24721e-74	Up
TOM1L1	21.4407	52.8529	1.30222	0.000229687	Up
TOX3	70.1054	30.5464	-1.19804	6.59227e-05	Down
TP53TG5	11.7438	2.56106	-2.20118	0.0117293	Down
TPPP	14.8656	4.41774	-1.74406	0.0179154	Down
TRAF3IP2	232.271	635.228	1.45141	8.80834e-33	Up
TRARG1	32.0911	91.306	1.50896	4.13381e-07	Up
TRIB1	262.362	546.263	1.05771	3.291e-18	Up
TRIL	81.0643	183.338	1.17933	4.12959e-07	Up
TRIM66	541.821	53.3936	-3.34071	6.32061e-89	Down
TRIP11	921.142	432.184	-1.09003	4.20292e-18	Down
TSPAN13	4.48582	52.5416	3.5473	2.74914e-10	Up
TSPAN18	20.4084	2.53914	-3.0027	4.63252e-05	Down
TSTD3	141.478	285.88	1.01401	1.63493e-07	Up
TTC19	927.838	2795.55	1.59079	6.61312e-71	Up
TTPA	3.46519	24.1843	2.80594	2.55806e-05	Up
UBE2C	705.913	299.833	-1.23648	4.65729e-25	Down
UMODL1	13.4854	0.633506	-4.40491	0.000335378	Down
UNC119	54.8769	18.6833	-1.55112	5.00292e-05	Down
UNC5C	27.7013	528.249	4.25585	7.67616e-87	Up
URB2	128.333	272.343	1.0854	5.2165e-11	Up
UROC1	193.679	35.381	-2.45276	8.81053e-27	Down
USP12	293.326	143.024	-1.03587	2.9864e-11	Down
USP18	459.707	174.726	-1.3992	2.55101e-17	Down
USP35	53.126	25.8843	-1.0394	0.00407046	Down
UTP20	214.131	514.669	1.26526	3.84546e-14	Up
UTS2R	25.2287	2.21435	-3.5025	1.59756e-06	Down
VPS13C	472.05	142.58	-1.72591	3.13724e-23	Down
WDHD1	208.808	75.2499	-1.47277	1.31006e-14	Down
WDR86	20.6831	79.93	1.94596	5.92651e-08	Up
WFIKKN1	71.6844	28.5662	-1.32556	0.0006414	Down
WHRN	176.886	51.6279	-1.78049	6.06106e-15	Down
WNK4	50.4944	21.0168	-1.26392	0.000569592	Down
WNT2	1.39124	20.087	3.85859	3.0238e-05	Up
WNT9A	150.182	46.5989	-1.6898	2.58589e-13	Down
WSCD1	11.7562	27.2057	1.21331	0.0113295	Up
WWC2	1342.92	651.09	-1.04326	1.06181e-24	Down
WWP2	9422.67	3420.73	-1.46189	1.14201e-123	Down
XIRP1	290.128	84.9125	-1.76956	3.19345e-22	Down
XKRX	1.04172	14.5692	3.81274	0.000321546	Up
YJEFN3	24.9064	8.70652	-1.52374	0.0054593	Down
ZBTB16	93.3219	272.239	1.54511	2.42596e-18	Up
ZC3H12A	911.878	3029.73	1.73203	4.29711e-110	Up
ZDHHC13	133.24	270.225	1.01981	5.64856e-09	Up
ZEB2	1452.09	3558.41	1.2933	1.29806e-63	Up
ZFYVE28	472.787	201.808	-1.22772	6.57569e-21	Down
ZNF365	354.33	153.565	-1.20727	3.00734e-17	Down
ZNF423	499.298	1007.94	1.014	9.79505e-22	Up
ZNF804A	22.1191	54.3131	1.29709	0.000183742	Up
ZP2	10.4038	35.7884	1.78383	0.000276707	Up
ZPLD1	18.9969	43.8256	1.20472	0.00561885	Up
